# Supplementary material for: Structural insight into Marburg virus nucleoprotein–RNA complex formation
Source: Nat Commun. 2022 Mar 4;13:1191. doi: 10.1038/s41467-022-28802-x (PMC8897395; doi:10.1038/s41467-022-28802-x)
Supplement: Supplementary file 4 — Source Data [file 41467_2022_28802_MOESM4_ESM.xlsx]

## Sheet: Fig 4b
Figure 4b	minigenome assay
Marburg Replicate 1		Marburg Replicate 2		Marburg Replicate 3			Ebola Replicate 1~3
Sample	Luc [WT average=100]	Sample	Luc [WT average=100]	Sample	Luc [WT average=100]		Sample	Luc [WT average=100]
H4A	290.13	WT	86.84	WT	81.29		WT	99.24
H4A	459.77	WT	107.93	WT	117.75		H22A	98.6
H4A	373.91	WT	105.23	WT	100.96		I24E	7.97
L6E	0.19	H4A	211.03	H4A	34		A27E	93.73
L6E	0.19	H4A	252.23	H4A	259.59		R37A	1.01
L6E	0.25	H4A	214.48	H4A	255.89		H310A	190.98
L9E	116.33	L6E	0.13	L6E	0.13		K160A	0.32
L9E	199.17	L6E	0.14	L6E	0.13		K171A	0.56
L9E	187.89	L6E	0.17	L6E	0.12		R174A	48.94
R19A	0.25	L9E	201.96	L9E	140.3		K248A	65.97
R19A	0.3	L9E	193.11	L9E	164.99		Y357A	71.02
R19A	0.28	L9E	195.41	L9E	174.21		NP(-)	0.45
R339A	25.13	R19A	0.13	R19A	0.18		WT	91.42
R339A	27.59	R19A	0.18	R19A	0.2		H22A	87.14
R339A	32.96	R19A	0.19	R19A	0.18		I24E	9.57
K153A	0.43	R339A	27.33	R339A	20.07		A27E	87.72
K153A	0.51	R339A	34.07	R339A	27.58		R37A	0.99
K153A	0.42	R339A	32.46	R339A	19.93		H310A	203.6
R156A	46.38	K142A	0.08	K142A	0.08		K160A	0.36
R156A	44.81	K142A	0.1	K142A	0.12		K171A	0.43
R156A	43.65	K142A	0.12	K142A	0.09		R174A	29.3
K142A	0.07	K153A	0.54	K153A	0.55		K248A	52.33
K142A	0.09	K153A	0.56	K153A	0.56		Y357A	57.34
K142A	0.09	K153A	0.47	K153A	0.48		NP(-)	0.59
K230A	364.18	R156A	101.26	R156A	97.27		WT	91
K230A	345.1	R156A	121.1	R156A	118.29		H22A	62.23
K230A	276.67	R156A	121.73	R156A	91.89		I24E	6.95
H292A	374.24	K230A	225.32	K230A	235.77		A27E	88.29
H292A	348.29	K230A	280.16	K230A	286.36		R37A	0.88
H292A	369.75	K230A	324.81	K230A	284.08		H310A	205.46
WT	95.9	H292A	273.51	H292A	300.73		K160A	0.46
WT	114.21	H292A	354.51	H292A	287.02		K171A	0.52
WT	89.88	H292A	319.01	H292A	254.32		R174A	14.3
NP(-)	0.06	NP(-)	0.06	NP(-)	0.07		K248A	56.24
NP(-)	0.07	NP(-)	0.07	NP(-)	0.08		Y357A	85.33
NP(-)	0.05	NP(-)	0.06	NP(-)	0.07		NP(-)	0.69
							WT	102.98
							H22A	96.56
							I24E	8.03
							A27E	104.45
							R37A	1.52
							H310A	190.18
							K160A	0.32
							K171A	0.47
							R174A	50.53
							K248A	62.35
							Y357A	76.2
							NP(-)	0.49
							WT	95.36
							H22A	88.12
							I24E	7.45
							A27E	91.19
							R37A	1.06
							H310A	198.19
							K160A	0.32
							K171A	0.41
							R174A	28.84
							K248A	57.05
							Y357A	72.9
							NP(-)	0.57
							WT	107.88
							H22A	79.01
							I24E	7.63
							A27E	105.67
							R37A	0.87
							H310A	170.79
							K160A	0.45
							K171A	0.53
							R174A	16.78
							K248A	60.12
							Y357A	77.05
							NP(-)	0.64
							WT	97.78
							H22A	95.47
							I24E	6.78
							A27E	99.07
							R37A	0.9
							H310A	154.34
							K160A	0.37
							K171A	0.48
							R174A	43.45
							K248A	32.8
							Y357A	71.08
							NP(-)	0.49
							WT	100
							H22A	84.59
							I24E	7.77
							A27E	84.05
							R37A	1
							H310A	125.94
							K160A	0.38
							K171A	0.4
							R174A	23
							K248A	33.75
							Y357A	54.26
							NP(-)	0.63
							WT	101.12
							H22A	70.44
							I24E	7.49
							A27E	90.66
							R37A	0.8
							H310A	148.05
							K160A	0.47
							K171A	0.51
							R174A	16.27
							K248A	52.1
							Y357A	67.24
							NP(-)	0.63

## Sheet: Supplementary Fig 6
Supplementary Fig 6		Lengths of NP-RNA complexes measured by ImageJ
sample	Length [nm]
WT	267.387
WT	126.711
WT	75.36
WT	65.304
WT	78.516
WT	193.336
WT	132.534
WT	124.992
WT	93.546
WT	43.711
WT	44.191
WT	32.163
WT	108.197
WT	256.856
WT	156.493
WT	269.256
WT	320.401
WT	206.51
WT	34.993
WT	71.256
WT	62.496
WT	143.288
WT	158.67
WT	97.74
WT	39.123
WT	190.226
WT	106.575
WT	139.063
WT	84.474
WT	84.474
WT	222.859
WT	126.377
WT	137.075
WT	62.496
WT	127.085
WT	202.379
WT	274.151
WT	151.314
WT	151.558
WT	48.3
WT	91.493
WT	330.712
WT	98.333
WT	82.834
WT	113.669
WT	354.677
WT	255.103
WT	120.608
WT	74.16
WT	118.131
WT	91.204
WT	120.913
L6E	55.688
L6E	85.824
L6E	61.74
L6E	68.922
L6E	26.172
L6E	68.837
L6E	36.147
L6E	39.063
L6E	39.258
L6E	76.824
L6E	52.265
L6E	51.371
L6E	28.489
L6E	33.73
L6E	18.914
L6E	64.98
L6E	33.834
L6E	27.075
L6E	33.151
L6E	41.211
L6E	65.555
L6E	69.523
L6E	57.562
L6E	57.153
L6E	27.611
L6E	303.126
L6E	49.499
L6E	68.538
L6E	158.537
L6E	496.613
L6E	22.089
L6E	30.091
L6E	88.912
L6E	108.5
L6E	196.283
L6E	196.283
L6E	57.654
L6E	22.948
L6E	35.475
L6E	71.683
L6E	61.816
L6E	38.382
L6E	26.373
L6E	39.526
L6E	45.072
L6E	30.033
L6E	105.674
L6E	30.401
L6E	41.239
L6E	76.58
L6E	301.261
L6E	87.18
L6E	75.725
L6E	51.984
L6E	29.954
L6E	22.327
L6E	19.16
L6E	31.031
L6E	27.675
L6E	28.345
L6E	38.29
R19A	279.131
R19A	425.359
R19A	87.482
R19A	88.196
R19A	73.068
R19A	91.614
R19A	65.876
R19A	244.298
R19A	36.886
R19A	1125.97
R19A	32.562
R19A	48.433
R19A	91.101
R19A	46.354
R19A	70.153
R19A	70.52
R19A	251.713
R19A	109.356
R19A	608.248
R19A	430.168
R19A	255.23
R19A	254.604
R19A	42.555
R19A	874.841
R19A	39.939
R19A	297.689
R19A	297.689
R19A	324.136
R19A	120.87
R19A	342.504
R19A	140.31
R19A	228.68
R19A	98.333
R19A	106.872
R19A	55.519
R19A	87.783
R19A	53.277
R19A	67.703
R19A	154.532
R19A	90.92
R19A	84.252
R19A	77.765
R19A	144.879
R19A	34.993
R19A	101.802
R19A	80.609
R19A	52.433
R19A	176.937
R19A	830.663
R19A	1000.25
R19A	45.538
R19A	336.951
R19A	162.378
R19A	207.145
R19A	124.39
R19A	1092.17
R19A	74.089
R19A	344.394
R19A	428.782
R19A	690.174
R19A	279.282
R19A	152.565
R19A	256.177
R19A	193.445
R19A	149.771
R19A	493.816
R19A	32.778
R19A	54.323
R19A	319.513
R19A	73.644
R19A	91.101
R19A	191.124
R19A	102.902
R19A	252.792
R19A	244.153
R19A	159.712
R19A	680.489
R19A	158.237
